# Supplementary material for: Cardiac Remodeling in the Absence of Cardiac Contractile Dysfunction Is Sufficient to Promote Cancer Progression
Source: Cells. 2022 Mar 25;11(7):1108. doi: 10.3390/cells11071108 (PMC8997578; doi:10.3390/cells11071108)
Supplement: Supplementary file 1 [file cells-11-01108-s001.zip]

Archive with 1 entries (1 files):
- cells-1634714-supplementary.pdf
